# Supplementary material for: Physiological and Molecular Mechanisms Underlying the Differential Responses of Wheat Seedlings to Different Types of Salt Stress
Source: Food Sci Nutr. 2026 Feb 11;14(2):e71454. doi: 10.1002/fsn3.71454 (PMC12892126; doi:10.1002/fsn3.71454)
Supplement: Supplementary file 1 — Table S1: The primer used in this study. [file FSN3-14-e71454-s001.xlsx]

## Sheet: Sheet1
Gene	Primer Sequences(5'to3')	Size(bp)	Annealing (℃)
SOS1	GGGATGATGAGGAACTTGGG	167	61
	CTTGTCAGGAACATCGTGGG		60
POD	GGCAGACCAGAATGTGAACTCCT	212	62
	TGCGTCCCTGGCTGCG		61
P5CS	ACCGAAGGTAGATTCATTTCATCA	193	63
	AGCAGCACTGTCAACTTGTT		62
Β-actin	GTTCCAATCTATGAGGGATACACGC	186	60
	GAACCTCCACTGAGAACAACATTACC		62
